# Supplementary material for: The impact of maternal anxiety disorder on mother-infant interaction in the postpartum period
Source: PLoS One. 2018 May 25;13(5):e0194763. doi: 10.1371/journal.pone.0194763 (PMC5969737; doi:10.1371/journal.pone.0194763)
Supplement: S2 File — (XLSX) [file pone.0194763.s002.xlsx]

## Sheet: PONE-D-17-16538
diagnosis	infant_sex	infant_age	number_infants	infant_positive_play	infant_positive_still_face	infant_positive_reunion	infant_protest_play	infant_protest_still_face	infant_protest_reunion	infant_monitoring_play	infant_monitoring_still_face	infant_monitoring_reunion	infant_object_play	infant_object_still_face	infant_object_reunion	maternal_positive_play	maternal_positive_reunion	maternal_vocalisation_play	maternal_vocalisation_reunion	maternal_monitoring_play	maternal_monitoring_reunion	maternal_intrusive_play	maternal_intrusive_reunion
0	1	3.17	1	0.0794927	0	0.100819	0	0	0	0.165172	0.148708	0.566163	0.755336	0.851292	0.331758	0.678317	0.592943	0.293845	0.387524	0.0278379	0.0195337	0	0
0	0	3	1	0.342857	0.0542039	0.104773	0	0	0	0.455385	0.735448	0.797439	0.201758	0.210348	0.0977881	0.221099	0.457509	0.71033	0.500582	0.0303297	0.0419092	0.0382418	0
0	0	3	2	0.296905	0	0.0227349	0	0	0	0.438724	0.343043	0.654631	0.264371	0.656957	0.306586	0.271636	0.159144	0.536008	0.668338	0.192356	0.172518	0	0
0	1	3.17	1	0.228218	0.0119601	0.0501269	0	0	0	0.530884	0.88505	0.389277	0.23212	0.10299	0.560596	0.128739	0.157678	0.143043	0.127855	0.00780234	0.125635	0.720416	0.588832
0	0	3.13	2	0.278284	0.0727858	0.439586	0	0	0	0.0536981	0.141707	0.414219	0.643026	0.785507	0.0977971	0.377913	0.225634	0.389395	0.610147	0.0567376	0.0684246	0.175954	0.0350467
0	0	3.1	1	0	0	0.00963082	0.0951268	0	0	0.447931	0.952602	0.330979	0.456943	0.0473981	0.649117	0.207944	0.160193	0.585781	0.605778	0.140854	0.05939	0.0500668	0.174639
0	1	3.07	3	0.322591	0.0830013	0.161755	0	0.0498008	0	0.638206	0.763612	0.767845	0.0392027	0.103586	0.0703995	0.197674	0.208579	0.691362	0.638179	0.110963	0.153242	0	0
0	1	3.03	2	0.0260211	0	0	0.280962	0.885637	1	0.199275	0.0743357	0	0.493742	0.0400269	0	0.0306324	0	0.348155	0.248338	0.316535	0.663444	0.304677	0.0882175
0	0	3.13	1	0	0.0186047	0.00323102	0	0.406312	0.0465267	0.0465347	0.289701	0.11147	0.939274	0.285382	0.838772	0.0356436	0.0581583	0.586799	0.306624	0.0244224	0.0213247	0.353135	0.613893
0	0	3	1	0.099	0.0233411	0.0264317	0	0.570524	0.16866	0.0573333	0.182394	0.161422	0.823333	0.223741	0.643486	0.319667	0.15922	0.645667	0.791693	0.0346667	0.0368156	0	0
0	1	3.03	2	0.148333	0.00917131	0.0171103	0	0	0.00887199	0.372667	0.853914	0.359316	0.479	0.136915	0.605513	0.321667	0.230355	0.399	0.622307	0.279333	0.147338	0	0
0	0	2.97	1	0.178333	0.0312121	0.285814	0	0.382424	0.0721506	0.773	0.402424	0.512722	0.0486667	0.135758	0.129313	0.402333	0.263855	0.446667	0.329732	0.00533333	0.00801673	0.145667	0.398397
0	1	3.67	1	0	0	0	0	0	0.00847192	0.0248854	0.620908	0.115469	0.975115	0.379092	0.867587	0.0265226	0.121745	0.904388	0.760904	0.0451866	0.0414183	0.0239031	0.0759335
0	0	3.2	1	0.0110479	0.00957412	0.0593108	0	0	0	0.331101	0.733245	0.235586	0.623703	0.230109	0.705103	0.155005	0.204771	0.699029	0.583168	0.145966	0.212061	0	0
0	0	3.3	1	0.132358	0	0.0245161	0.0216162	0.582011	0.174516	0.535085	0.345569	0.553871	0.310941	0.0724206	0.247097	0.423013	0.456452	0.52411	0.470968	0.0528766	0.0725806	0	0
0	0	3.63	1	0	0.00467758	0	0.105	0.0220515	0.00980392	0.361667	0.534247	0.231699	0.511333	0.439024	0.742484	0.191	0.172876	0.788667	0.793464	0.0203333	0.0336601	0	0
0	0	3.33	1	0	0.0475043	0.270017	0.300721	0.276764	0.0579564	0.0404516	0.386231	0.0914573	0.648166	0.289501	0.58057	0.133271	0.456281	0.61963	0.291792	0.128881	0.149079	0.112888	0
0	1	3.5	1	0.165793	0	0.0122757	0	0	0.0325779	0.354849	0.430588	0.417375	0.479358	0.569412	0.533994	0.327654	0.268178	0.596003	0.673749	0.0763434	0.0481586	0	0.00991501
0	0	3.2	2	0.364118	0.228029	0.3099	0	0	0	0.30619	0.601198	0.463076	0.329692	0.170772	0.227024	0.289308	0.334408	0.544853	0.44534	0.154916	0.194453	0.0109235	0.00225734
0	0	3.03	1	0	0	0	0	0	0	0.450321	0.762228	0.364412	0.549679	0.237772	0.626395	0.106084	0.0856861	0.879548	0.842416	0.0143687	0.0489166	0	0
0	0	3.03	1	0.00787402	0	0.029168	0	0	0.0944647	0.329068	0.676422	0.253563	0.663058	0.323578	0.532317	0.401247	0.257541	0.536417	0.639045	0.062336	0.0825323	0	0
0	0	3.3	1	0	0	0.0845931	0	0	0	0.0328064	0.220926	0.224831	0.906353	0.779074	0.690576	0.413361	0.308459	0.462869	0.583146	0.12377	0.108395	0	0
0	0	3.5	2	0.139689	0	0.00895141	0	0	0	0.145647	0.619529	0.15633	0.683217	0.380471	0.754476	0.101953	0.036445	0.881165	0.776854	0.0168818	0.109015	0	0.0776854
0	1	3.17	2	0.601046	0	0.145274	0	0.0466978	0	0.200131	0.0983989	0.21393	0.198823	0.854903	0.640796	0.386527	0.181758	0.588293	0.701161	0.0251799	0.0985075	0	0.0185738
0	1	3.13	2	0	0	0	0	0	0	0.581539	0.903692	0.818818	0.376712	0.0963077	0.181182	0.277886	0.355019	0.560339	0.623645	0.161774	0.0213361	0	0
0	1	3.3	3	0.147723	0	0	0	0.918092	1	0.381113	0.0319079	0	0.266442	0.05	0	0.347723	0.0174051	0.589545	0.726266	0.0219224	0.00379747	0.0408094	0.252532
0	0	6.73	2	0	0	0.0553577	0	0	0	0.648497	0.115079	0.326643	0.351503	0.884921	0.617999	0.520317	0.323082	0.407995	0.431531	0.0716881	0.245387	0	0
0	0	6.07	2	0.0301263	0	0	0	0	0.0760634	0.515711	0.622455	0.354362	0.454163	0.309191	0.562725	0.0897311	0.0623648	0.74668	0.638068	0.163589	0.280822	0	0.0187455
0	0	3.17	2	0	0	0.0474806	0	0	0	0.0234349	0.259112	0.416344	0.976565	0.740888	0.536176	0.104453	0.442829	0.73686	0.536499	0.158688	0.0206718	0	0
0	1	3.1	2	0.180876	0	0	0.0451354	0.906085	1	0.289535	0.00694444	0	0.484453	0.0869709	0	0.0802407	0	0.897024	0.407748	0.0227349	0.533487	0	0.0587656
0	1	3.17	2	0.00362677	0	0	0	0	0	0.110122	0.00975312	0.0379832	0.866139	0.990247	0.927395	0.105836	0.00907563	0.612595	0.56437	0.252885	0.426555	0	0
0	1	2.93	1	0.444001	0	0.0251913	0	0	0	0.164506	0.0619032	0.0742985	0.391492	0.938097	0.90051	0.501163	0.440051	0.459289	0.514031	0	0.00765306	0.039548	0.0382653
0	0	5.23	2	0	0	0.0758111	0	0	0	0.00778342	0.0252874	0.184709	0.992217	0.974713	0.73948	0.533333	0.307099	0.287648	0.514295	0.179019	0.151301	0	0
0	1	3.4	1	0.00337382	0	0.0535997	0	0.914816	0.0608944	0.107625	0.0268479	0.163971	0.889001	0.0583361	0.721535	0.0917679	0.0967333	0.288799	0.239137	0.619433	0.664129	0	0
0	0	4.27	3	0.0251656	0.115329	0.181682	0	0	0	0.280132	0.46798	0.543551	0.649669	0.416691	0.274766	0.218212	0.380187	0.463576	0.614579	0.318212	0.00523364	0	0
0	1	6.17	1	0.134615	0.0109598	0.162455	0	0	0	0.0862069	0.227499	0.158517	0.779178	0.761541	0.679029	0.388594	0.266492	0.581897	0.631441	0.0109416	0.00623564	0.0185676	0.095832
0	1	3.33	2	0.426331	0.156382	0.0643693	0	0.221924	0	0.268343	0.487543	0.250975	0.305325	0.134151	0.684655	0.314497	0.200585	0.685503	0.727893	0	0.0572172	0	0
0	0	3.03	4	0.165	0.0496874	0.126615	0	0	0	0.674333	0.676209	0.514212	0.160667	0.274103	0.359173	0.620667	0.657623	0.283	0.244186	0.0963333	0.0981912	0	0
0	0	7.5	1	0.124876	0	0.121042	0	0	0	0.332455	0.161156	0.239116	0.542669	0.838844	0.519129	0.194728	0.244393	0.52883	0.514512	0.190774	0.180079	0.0856672	0.0610158
0	0	7.83	1	0.0486656	0	0	0	0.502951	0.972069	0.0700157	0.0321888	0	0.881319	0.464861	0.027931	0.213187	0	0.701099	0.968276	0.0857143	0.0317241	0	0
0	0	6.28	2	0.0256086	0.0454795	0.0411096	0	0	0	0.279798	0.264384	0.211898	0.673095	0.600548	0.740976	0.584888	0.419118	0.385394	0.285094	0.0297186	0.295789	0	0
0	1	7.1	1	0.376309	0.00999144	0.249692	0	0	0.0437192	0.248037	0.369683	0.0412562	0.375654	0.620325	0.665333	0.299738	0.307574	0.671139	0.581589	0.029123	0.0274015	0	0.083436
0	0	3.07	3	0.0476968	0	0.00806712	0	0.160402	0.0258148	0.560601	0.526572	0.761859	0.328977	0.160726	0.0661504	0.209735	0.387867	0.755962	0.536302	0.0343025	0.0758309	0	0
0	0	3.27	1	0.00401875	0	0.00512237	0	0	0	0.0485599	0.0772333	0.137166	0.947421	0.922767	0.857712	0.35633	0.436255	0.552244	0.331816	0.0663094	0.182698	0.0251172	0.0492316
0	0	3.7	2	0	0	0	0	0.700034	1	0.311573	0.198492	0	0.681833	0.101474	0	0.649522	0.0239816	0.338279	0.976018	0.0121991	0	0	0
0	0	3.1	3	0.0104284	0	0.0154348	0	0	0	0.915445	0.934124	0.919561	0.0741263	0.0658762	0.0650045	0.539741	0.299199	0.45434	0.643218	0.00591883	0	0	0.0575839
0	0	3.8	2	0.14699	0	0.0548377	0	0	0	0.182907	0.180736	0.181847	0.670103	0.819264	0.763315	0.125707	0.249291	0.874293	0.750709	0	0	0	0
0	0	6.27	1	0.0288079	0.214917	0.294646	0	0	0	0.104636	0.0458564	0.155178	0.862914	0.739227	0.550176	0.0231788	0.115101	0.638079	0.873357	0.338742	0.0115422	0	0
1	0	3.1	1	0	0.0747978	0	0	0	0	0.201384	0.858491	0.380006	0.798616	0.0667116	0.606857	0.1971	0.0480615	0.464733	0.579622	0.328279	0.372317	0.00889914	0
1	1	3.87	3	0.0731949	0	0.0581317	0	0	0	0.445434	0.744562	0.622312	0.481372	0.247858	0.319556	0.1909	0.137097	0.765579	0.78461	0.0435213	0.078293	0	0
1	0	3.2	1	0.111185	0	0.0858797	0	0	0	0.78626	0.888411	0.845288	0.0511118	0.111589	0.05468	0.22934	0.321647	0.703618	0.582502	0.0670428	0.0958508	0	0
1	0	3.6	1	0.068204	0	0.00469641	0	0	0.436431	0.902241	0.91143	0.446159	0.0295551	0.0885705	0.112714	0.130237	0.0724589	0.810978	0.675612	0.0587853	0.251929	0	0
1	1	5.63	1	0	0.0817844	0.240199	0.664122	0.100034	0	0.286896	0.753295	0.484385	0.0489822	0.0648868	0.256478	0.205471	0.500997	0.531807	0.492359	0.0254453	0	0.213422	0.00664452
1	0	3.4	1	0	0.00639946	0	0	0	0	0.0657462	0.127652	0.0168484	0.928008	0.865948	0.983152	0.0756082	0	0.432939	0.882722	0.0979619	0.117278	0.393491	0
1	1	3.13	1	0.0265869	0.149733	0.0199549	0	0	0	0.0844134	0.764037	0.156421	0.774011	0.0862299	0.769874	0.175474	0.311555	0.465603	0.262955	0.283815	0.315739	0	0.109752
1	1	3.23	2	0.0477462	0.050679	0.168408	0	0	0	0.122871	0.398145	0.591959	0.829382	0.551176	0.239633	0.241068	0.430833	0.663439	0.527699	0.0954925	0.0414688	0	0
1	1	3.1	1	0	0	0	0	0	0.326739	0.247886	0.0099272	0.359113	0.725059	0.990073	0.291667	0.262766	0.407374	0.601961	0.509592	0	0	0.135272	0.0830336
1	0	6.3	1	0.25601	0.0812408	0.238724	0	0	0	0.514123	0.126662	0.205541	0.229868	0.792097	0.555735	0.511118	0.431701	0.283353	0.311534	0.105769	0.13982	0.0997596	0.116946
1	0	3.67	1	0.010866	0	0	0	0.355481	0.470096	0.313467	0.400675	0.0830493	0.675667	0.243845	0.446855	0.25321	0.0334676	0.550214	0.818717	0.196576	0.147815	0	0
1	0	5.23	1	0	0.0196405	0	0	0.15213	0.159612	0.134462	0.146804	0.154766	0.757304	0.681425	0.442326	0.119854	0.140226	0.634794	0.494346	0.178619	0.269144	0.0667331	0.0962843
1	0	6.87	1	0.0245766	0	0	0	0	0	0.0737297	0.173645	0.0636238	0.824643	0.818966	0.909636	0.266025	0.181651	0.686483	0.736745	0.0318831	0.0816044	0.0156094	0
1	1	3.77	2	0	0	0	0.0113485	0.0222083	0.475702	0.181909	0.36284	0.0439669	0.788385	0.177041	0.436364	0.170561	0.0568595	0.813418	0.619835	0	0.00396694	0.0160214	0.319339
1	1	2.53	2	0.424744	0	0	0	0	0	0.307972	0	0.0780142	0.260668	1	0.888161	0.534899	0.285052	0.413497	0.689853	0.0516044	0.0250955	0	0
1	0	3.97	1	0.00469799	0	0	0	0.0155681	0.0277778	0.171141	0.0589599	0.00839793	0.824161	0.925472	0.963824	0.14698	0.0639535	0.697315	0.700904	0.155705	0.235142	0	0
1	0	3.63	1	0.148705	0.189937	0.117537	0	0	0.253517	0.807163	0.630457	0.269147	0.0441318	0.179607	0.3598	0.558043	0.544545	0.441957	0.32854	0	0	0	0.126915
1	1	6.07	1	0.0484581	0	0.161036	0	0	0	0.67977	0.141435	0.312283	0.271772	0.858565	0.526681	0.301932	0.171456	0.666215	0.432586	0.0318536	0.395958	0	0
1	0	2.83	2	0.0200263	0	0.00833848	0	0.00997426	0	0.765923	0.52574	0.794935	0.214051	0.464286	0.183447	0.383782	0.292464	0.421865	0.498456	0.159554	0.168005	0.0347997	0.0410747
1	0	3.6	1	0.0155239	0	0.0423091	0	0	0.00358551	0.068564	0.129773	0.190749	0.814683	0.463107	0.726067	0.0258732	0.0319111	0.713777	0.904625	0.260349	0.0634636	0	0
1	0	6.43	1	0.221835	0	0.122875	0	0.0355977	0.32031	0.109494	0.15396	0.0790337	0.638924	0.810442	0.456308	0.603481	0.46943	0.272152	0.401133	0.0085443	0.00357888	0.115823	0.125857
1	0	3.13	1	0	0	0.0627401	0	0	0	0.0393577	0.0160858	0.410051	0.960642	0.983914	0.527209	0.106738	0.179577	0.363665	0.37356	0.013539	0	0.314861	0.446863
1	1	3.8	2	0.23299	0.069884	0.35754	0	0	0.0145935	0.349486	0.530555	0.340514	0.417524	0.399561	0.279708	0.562894	0.415219	0.392964	0.544823	0.0441421	0.0399583	0	0
1	1	3.07	2	0.0810161	0.00931161	0.0136595	0	0.119721	0.525731	0.38208	0.105088	0.293837	0.465499	0.76588	0.155337	0.269825	0.0914867	0.503261	0.579733	0.226914	0.32878	0	0
1	0	3.4	1	0	0.0755932	0.0853778	0.0398703	0	0	0.585413	0.500339	0.375859	0.374716	0.424068	0.518155	0	0.0660779	0.476823	0.459601	0.0158833	0.145568	0.507293	0.328754
1	1	3.77	2	0.16812	0.121393	0.297805	0	0	0	0.169365	0.130894	0.22908	0.662516	0.747713	0.473115	0.0438979	0.127585	0.867372	0.872415	0.0398506	0	0	0
1	1	4.06	1	0	0	0.0129952	0.485067	0.57071	0.345483	0.0121431	0.0321716	0.00158479	0.50279	0.397118	0.631696	0.112242	0.051664	0.519199	0.593027	0.0357729	0.174326	0.332786	0.128368
1	0	4.13	1	0.00741696	0	0.0456262	0	0.00400133	0	0.0544985	0.0433478	0.217747	0.938084	0.952651	0.736627	0.232506	0.213656	0.238955	0.439585	0.209287	0.0959723	0.319252	0.250787
1	0	3.63	1	0	0.0791799	0.284458	0	0	0	0.0891741	0.375398	0.275667	0.910826	0.545422	0.439874	0.629812	0.436107	0.248437	0.454945	0.121751	0.108948	0	0
1	0	7.93	1	0.157841	0.00232713	0.0898359	0	0	0	0.181788	0.100066	0.527786	0.629005	0.897606	0.365102	0.415514	0.300317	0.483642	0.535848	0.100843	0.163835	0	0
1	0	3.2	1	0.008259	0.0183486	0.014658	0	0	0	0.982491	0.604849	0.871336	0.00925008	0.376802	0.114007	0.689792	0.642997	0.277172	0.312704	0.033036	0.00521173	0	0
1	0	3.9	1	0.0665574	0.00267738	0	0	0.316265	0.285807	0.476066	0.384538	0.165212	0.319016	0.296519	0.358552	0.30459	0	0.691803	1	0	0	0.00360656	0
1	0	6.57	1	0.0739625	0	0.022623	0.064257	0.0152926	0.0419672	0.228916	0.259309	0.0491803	0.632865	0.725399	0.88623	0.617805	0.265246	0.222222	0.333115	0.159973	0.401639	0	0
1	1	6.17	1	0.068579	0	0.381376	0	0	0	0.414771	0.571604	0.338375	0.469172	0.428396	0.262752	0.183647	0.0690985	0.727992	0.39828	0.00461589	0.00652432	0.0837455	0.526097
1	1	7.17	2	0.0963173	0	0.128958	0	0	0	0.108593	0.0203224	0.0171504	0.697199	0.979678	0.836082	0.248662	0.342018	0.513063	0.485818	0.133774	0.0775066	0.0125905	0.0105541
1	0	7.23	1	0.104042	0	0.0768736	0.0530152	0.143576	0.00932776	0.272034	0.124455	0.210357	0.562956	0.731969	0.687681	0.455931	0.404632	0.444334	0.364426	0.0997349	0.230942	0	0
1	0	6.97	1	0.0180624	0	0	0.13202	0.925439	0.933312	0.570115	0	0.00359595	0.279803	0.0745614	0.0630925	0.0170772	0	0.368144	0.395227	0.10509	0.0183066	0.509688	0.586466
1	1	3.3	1	0	0	0	0.167609	0.11658	0.581925	0.0648487	0.0680052	0.0812744	0.767542	0.815415	0.336801	0.141004	0.195384	0.84004	0.753251	0.0189558	0.0513654	0	0
1	1	3.6	1	0.00553566	0	0	0.662651	0.879947	0.947627	0.187561	0.0156302	0.0185488	0.144253	0.104423	0.0338243	0.371215	0.239498	0.518398	0.405892	0.0159557	0.159302	0.0944318	0.175668
